# Supplementary material for: RGS5 Determines Neutrophil Migration in the Acute Inflammatory Phase of Bleomycin-Induced Lung Injury
Source: Int J Mol Sci. 2021 Aug 28;22(17):9342. doi: 10.3390/ijms22179342 (PMC8430858; doi:10.3390/ijms22179342)
Supplement: Supplementary file 1 [file ijms-22-09342-s001.zip]

Archive with 4 entries (4 files):
- Supplementary Figure methods_PR.pdf
- Supplementary Figure with Legends_PR.pdf
- Supplementary Tables_final_PR.pdf
- westernblot_uncropped_revised_PR.pdf
